# Supplementary material for: Low-Temperature Regulates the Cell Structure and Chlorophyll in Addition to Cellulose Metabolism of Postharvest Red Toona sinensis Buds across Different Seasons
Source: Int J Mol Sci. 2024 Jul 14;25(14):7719. doi: 10.3390/ijms25147719 (PMC11276666; doi:10.3390/ijms25147719)
Supplement: Supplementary file 1 [file ijms-25-07719-s001.zip]

Archive with 1 entries (1 files):
- ijms-3038061-supplementary.pdf
